# Supplementary material for: Grass pollen production and group V allergen content of agriculturally relevant species and cultivars
Source: PLoS One. 2018 Mar 12;13(3):e0193958. doi: 10.1371/journal.pone.0193958 (PMC5846780; doi:10.1371/journal.pone.0193958)
Supplement: S1 Table — (XLSX) [file pone.0193958.s001.xlsx]

## Sheet: Tabelle1
Grass species	Cultivar	Soluble group 5 allergen content (µg/ml)	Mass per pollen grain (ng/grain)	Soluble protein per pollen grain (ng/grain)	Soluble group 5 allergen per pollen grain (ng/grain)	Soluble protein per total grain mass (%)	Soluble group 5 allergen per total grain mass (%)	Soluble group 5 allergen per total soluble protein (%)
Kentucky bluegrass	WR Lato	123.415	7.49064	0.855857	0.00924458	11.4257	0.123415	1.08015
Kentucky bluegrass	WR Liblue	113.237	12.2699	1.51673	0.0138941	12.3614	0.113237	0.916056
Average Kentucky bluegrass		118.326	9.88029	1.1863	0.0115694	11.8935	0.118326	0.998105
Festulolium	FL Lesana	163.65	19.3377	2.74922	0.0316461	14.2169	0.16365	1.1511
Festulolium	FL Paulita	122.51	NA	NA	NA	NA	NA	NA
Average Festulolium		143.08
Hybrid rye grass	BW Pirol	113.523	NA	NA	NA	NA	NA	NA
Italien rye grass	WW Hera	114.858	41.6667	5.85279	0.0478576	14.0467	0.114858	0.817688
Cocksfoot	KL Diceros	186.281	16.6667	2.10698	0.0310469	12.6419	0.186281	1.47352
Cocksfoot	KL Musketier	89.4404	23.9521	3.36239	0.0214229	14.038	0.0894404	0.637132
Average Cocksfoot		137.861	20.3094	2.73468	0.0262349	13.3399	0.137861	1.05533
Perennial rye grass	WD Aberavon	36.3132	12.5	1.51012	0.00453915	12.081	0.0363132	0.300581
Perennial rye grass	WD Barata	99.3785	12.5	1.46982	0.0124223	11.7586	0.0993785	0.845159
Perennial rye grass	WD Borsato	129.792	21.7628	2.23252	0.0282463	10.2585	0.129792	1.26522
Perennial rye grass	WD Ivana	96.5907	26.5252	2.12207	0.0256209	8.0002	0.0965907	1.20735
Perennial rye grass	WD Matenga	90.697	27.894	3.21016	0.025299	11.5084	0.090697	0.788092
Average Perennial rye grasses		90.5542	20.2364	2.10894	0.0192255	10.7213	0.0905542	0.88128
Timothy	WL Barpenta	324.39	16.3934	2.01122	0.0531786	12.2685	0.32439	2.64409
Timothy	WL Rubato	265.695	23.6686	3.0596	0.0628865	12.9268	0.265695	2.05538
Average Timothy		295.042	20.031	2.53541	0.0580325	12.5976	0.295042	2.34974
Overall Average		137.985	20.2021	2.46612	0.0282542	12.1179	0.141057	1.16781
